# Supplementary material for: Are You a Friend or an Enemy? The Dual Action of Methylglyoxal on Brain Microvascular Endothelial Cells
Source: Int J Mol Sci. 2025 May 26;26(11):5104. doi: 10.3390/ijms26115104 (PMC12154078; doi:10.3390/ijms26115104)
Supplement: Supplementary file 1 [file ijms-26-05104-s001.zip]

Archive with 1 entries (1 files):
- ijms-3612744-supplementary.pdf
